# Supplementary material for: Embed-Search-Align: DNA sequence alignment using Transformer models
Source: Bioinformatics. 2025 Feb 6;41(3):btaf041. doi: 10.1093/bioinformatics/btaf041 (PMC11919449; doi:10.1093/bioinformatics/btaf041)
Supplement: btaf041_Supplementary_Data [file btaf041_supplementary_data.zip]

Archive with 1 entries (1 files):
- 81f1d_ESA_Final_Bioinformatics_Main (9).pdf
